# Supplementary material for: RIOK3-Mediated Akt phosphorylation facilitates synergistic replication of Marek’s disease and reticuloendotheliosis viruses
Source: Virulence. 2022 Jul 26;13(1):1184–98. doi: 10.1080/21505594.2022.2096247 (PMC9331201; doi:10.1080/21505594.2022.2096247)
Supplement: Supplemental Material [file KVIR_A_2096247_SM9225.xlsx]

## Sheet: Sheet1
Statistically significant DAPs identified by TMT analysis of CEF cells co-infected with MDV and REV
Protein accession	Protein description	Gene name	RM1/M1 Ratio	RM2/M2 Ratio	RM3/M3 Ratio	RM1/R1Ratio	RM2/R2 Ratio	RM3/R3Ratio	MW [kDa]
P02467	Collagen alpha-2(I) chain (Fragments)	COL1A2	1.587	1.605	1.287	3.112	3.02	3.21	128.99
A0A1L1RTT2	Interferon-induced protein with tetratricopeptide repeats 5	IFIT5	2.405	2.4	2.412	3.1	3.012	3.132	56.332
A0A1D5PNH7	Collagen triple helix repeat-containing protein 1	Cthrc1	2.2	1.996	2.116	3.192	3.118	3.198	22.851
A0A1D5P959	Collagen alpha-1(III) chain	COL3A1	1.571	1.342	1.312	3.032	3.033	3.032	139.3
E1C8G2	Excitatory amino acid transporter 4	SLC1A6	2.005	2.615	2.605	2.645	2.172	2.641	59.916
A0A1L1RJP0	Neuronal migration protein doublecortin	Akt	1.724	1.8	1.915	2.11	2.5	2.352	55.795
F1NN41	Peroxidasin homolog	DCX	1.9	1.901	1.997	2.315	2.412	2.305	38.435
F1P4I7	Pantetheinase	Pxdn	1.455	1.378	1.377	2.2	2.242	2.211	165.75
E1C0Z0	Helicase with zinc finger domain 2	VNN1	1.53	1.57	1.53	2.217	2.21	2.203	55.413
Q5QRU7	Cytoglobin	HELZ2	1.939	1.971	1.993	2.011	2.142	2.142	181.74
A0A1D5PE44	Filamin-A-interacting protein 1	Cygb	2.731	2.05	2.732	2.037	2.071	2.036	20.517
A0A1D5PG77	PHD finger protein 11	FILIP1	1.431	1.655	1.631	1.991	2.05	1.99	137.95
Q5ZKE5	45 kDa calcium-binding protein	PHF11	1.585	1.467	1.587	1.98	1.971	1.972	27.34
F1NAT2	Cap-specific mRNA (nucleoside-2'-O-)-methyltransferase 1	SDF4	1.883	1.921	1.925	1.876	1.875	1.876	41.907
A0A1D5NW85	Extracellular fatty acid-binding protein	CMTR1	1.411	1.427	1.426	1.801	1.847	1.839	106.64
A0A1D5PEY4	Poly [ADP-ribose] polymerase 12	EXFABP	1.505	1.66	1.661	1.831	1.842	1.838	20.187
A0A1D5PWM6	"Type 2 lactosamine alpha-2,3-sialyltransferase"	PARP12	1.299	1.589	1.293	1.77	1.755	1.754	79.494
Q90ZD4	Interferon regulatory factor 7	ST3GAL6	1.722	1.725	1.722	1.778	1.715	1.718	34.494
F1NSY0	Serine/threonine-protein kinase RIO3	RIOK3	1.732	1.6	1.715	1.613	1.725	1.615	58.629
A0A1D5P3N9	Probable E3 ubiquitin-protein ligase HERC4	IRF7	1.447	1.445	1.447	1.721	1.697	1.696	54.44
H9L0X6	2'-5'-oligoadenylate synthase-like protein 2	Herc4	2.031	2.05	2.037	1.65	1.771	1.681	116.65
B2X021	Interferon-induced GTP-binding protein Mx	Oasl2	1.91	1.92	1.92	1.675	1.68	1.679	54.265
E1C653	60S ribosomal protein L22-like 1	MX	1.71	1.757	1.755	1.647	1.705	1.648	79.532
A0A1D5P5I0	Interferon-induced helicase C domain-containing protein 1	Rpl22l1	1.277	1.277	1.276	1.631	1.635	1.633	14.383
R4GJC4	"UMP-CMP kinase 2, mitochondrial"	IFIH1	1.428	1.318	1.315	1.56	1.591	1.584	125.03
A0A1L1RM01	Proteasome subunit alpha type-2	CMPK2	1.528	1.505	1.503	1.58	1.57	1.57	27.96
F1NFA4	NFX1-type zinc finger-containing protein 1	PSMA2	1.324	1.301	1.309	1.555	1.652	1.559	9.5918
A0A1D5P7H0	Protein SMG7	ZNFX1	1.607	1.641	1.632	1.491	1.495	1.494	231.17
Q9DD46	Aldehyde dehydrogenase family 1 member A3	SMG7	1.255	1.254	1.253	1.495	1.497	1.493	100.27
A0A0B5H7I8	E3 ubiquitin/ISG15 ligase TRIM25	ALDH1A3	1.481	1.485	1.482	1.485	1.471	1.477	56.311
E1C0V8	Filamin A-interacting protein 1-like	TRIM25	1.271	1.26	1.261	1.457	1.45	1.455	71.424
A0A1D5PZV2	Ankyrin repeat and IBR domain-containing protein 1	FILIP1L	1.241	1.27	1.24	1.436	1.435	1.436	135.48
E1BXQ0	Ubl carboxyl-terminal hydrolase 18	ANKIB1	1.491	1.388	1.398	1.437	1.45	1.434	122.79
A0A1D5P4K8	SAM and SH3 domain-containing protein 1	USP18	2.465	2.471	2.469	1.435	1.431	1.432	43.776
A0A1D5P6V5	Perilipin-3	SASH1	1.271	1.275	1.276	1.417	1.428	1.418	132.21
F1N9I4	Latent-transforming growth factor beta-binding protein 1	PLIN3	1.808	1.8	1.807	1.471	1.415	1.41	45.388
A0A1D5PW31	Cilia- and flagella-associated protein 36	LTBP1	1.242	1.227	1.222	1.432	1.41	1.409	175
F1NLD7	"Interferon-induced, double-stranded RNA-activated protein kinase"	CFAP36	1.275	1.273	1.272	1.408	1.413	1.407	40.93
A0A1D5PXP9	Transforming growth factor-beta-induced protein ig-h3	EIF2AK2	1.271	1.275	1.275	1.403	1.417	1.403	62.318
A0A1D5PRM0	Canalicular multispecific organic anion transporter 2	TGFBI	1.21	1.261	1.26	1.346	1.371	1.376	74.108
A0A1L1RZA9	Poly [ADP-ribose] polymerase 12	ABCC3	1.681	1.699	1.696	1.371	1.375	1.375	159.83
F1NG51	Guanine nucleotide exchange factor VAV2	Parp12	1.231	1.248	1.227	1.371	1.377	1.373	79.69
E1BZR0	SLIT-ROBO Rho GTPase-activating protein 2	Vav2	1.295	1.291	1.295	1.38	1.371	1.37	97.461
A0A1D5PH72	Glutamine--fructose-6-phosphate aminotransferase [isomerizing] 2	SRGAP2	1.236	1.235	1.232	1.315	1.367	1.365	97.607
F1NMS0	AKT kinase-transforming protein	GFPT2	1.6	1.637	1.638	1.318	1.355	1.358	76.286
E1BXY0	TRAF-interacting protein with FHA domain-containing protein A	TIFA	1.244	1.234	1.25	1.341	1.35	1.348	29.024
F1NRQ6	Glycerol kinase	Gk	1.99	1.989	1.988	1.341	1.34	1.343	57.85
A0A1D5P3D9	Protein FAM107B	FAM107B	1.511	1.5	1.503	1.372	1.331	1.335	20.313
Q5ZKF6	7-methylguanosine phosphate-specific 5'-nucleotidase	NT5C3B	1.215	1.211	1.22	1.327	1.316	1.326	33.109
E1C224	Vacuolar protein sorting-associated protein 13C	Vps13c	1.22	1.215	1.221	1.317	1.32	1.315	421.99
F1NEI2	Large neutral amino acids transporter small subunit 1	SLC7A5	1.444	1.438	1.435	1.34	1.373	1.315	55.937
Q5ZJ39	Density-regulated protein	DENR	1.215	1.21	1.215	1.282	1.287	1.282	22.158
Q5ZLK5	Prolyl 4-hydroxylase subunit alpha-2	P4HA2	1.2	1.215	1.205	1.279	1.277	1.238	61.435
A0A1L1RWR1	Protein PML	PML	1.23	1.218	1.238	1.265	1.261	1.262	47.341
A0A1D5P2Q9	TNF receptor-associated factor 2	TRAF2	1.21	1.217	1.215	1.236	1.237	1.235	66.674
A0A1D5PEB3	Signal transducer and activator of transcription 2	STAT2	1.25	1.25	1.251	1.235	1.23	1.235	96.208
F1P1L5	Tumor necrosis factor alpha-induced protein 2	Tnfaip2	1.401	1.473	1.406	1.215	1.237	1.234	77.99
O93466	Ras-related C3 botulinum toxin substrate 3	Rac3	1.21	1.215	1.215	1.235	1.23	1.232	21.356
A0A1D5PQI0	Receptor-interacting serine/threonine-protein kinase 2	Ripk2	2.06	2.067	2.064	1.225	1.231	1.223	61.526
F1NGG8	Prolyl 3-hydroxylase 3	P3h3	1.287	1.28	1.287	1.202	1.225	1.201	26.54
Q7SZI5	Raftlin	RFTN1	0.762	0.767	0.761	0.83	0.817	0.832	65.695
F1NZH6	Peroxisomal trans-2-enoyl-CoA reductase	Pecr	0.832	0.831	0.833	0.83	0.832	0.831	31.848
Q90611	72 kDa type IV collagenase	MMP2	0.705	0.7	0.701	0.821	0.827	0.822	74.94
F7BEW1	Delta(24)-sterol reductase	DHCR24	0.82	0.825	0.826	0.811	0.824	0.821	60.334
P50460	Cysteine and glycine-rich protein 2	CSRP2	0.668	0.651	0.662	0.81	0.807	0.817	20.925
E1BZN6	Receptor expression-enhancing protein 5	REEP5	0.769	0.761	0.766	0.807	0.8	0.805	21.484
F1NI05	Laminin subunit gamma-1	LAMC1	0.822	0.809	0.829	0.821	0.83	0.803	176.46
P67966	Cysteine and glycine-rich protein 1	CSRP1	0.736	0.736	0.734	0.79	0.791	0.792	20.385
F1NU04	Choline transporter-like protein 1	SLC44A1	0.827	0.835	0.823	0.775	0.78	0.787	72.495
A0A1D5P2Y4	ATP-binding cassette sub-family A member 1	ABCA1	0.705	0.71	0.703	0.78	0.787	0.787	109
Q5ZM48	Synaptogyrin-2	SYNGR2	0.751	0.755	0.757	0.784	0.781	0.78	25.068
F1P4N9	Periostin	POSTN	0.639	0.64	0.641	0.777	0.77	0.779	94.204
F1P1L8	Serpin B6	SERPINB6	0.77	0.774	0.775	0.781	0.777	0.777	43.1
E1BV75	Dehydrogenase/reductase SDR family member 7	DHRS7	0.791	0.793	0.792	0.768	0.761	0.769	37.72
A0A1D5PW83	Tumor necrosis factor receptor superfamily member 27	EDA2R	0.729	0.721	0.725	0.751	0.796	0.759	54.419
Q98TQ8	Connective tissue growth factor	CTGF	0.585	0.585	0.583	0.757	0.749	0.759	37.499
P00368	"Glutamate dehydrogenase 1, mitochondrial"	GLUD1	0.819	0.817	0.815	0.755	0.759	0.757	55.196
A0A1D5P0F8	Protein FAM185A	FAM185A	0.808	0.817	0.805	0.751	0.757	0.756	30.891
P70081	Histone H4 type VIII	H4-VIII	0.818	0.821	0.823	0.75	0.751	0.75	11.439
F1NXF2	Regulator of cell cycle RGCC	Rgcc	0.591	0.586	0.559	0.746	0.747	0.749	14.554
Q8AYS8	Calcium-activated potassium channel subunit alpha-1	KCNMA1	0.807	0.865	0.807	0.741	0.749	0.749	127.65
F1P4X6	Integral membrane protein 2A	ITM2A	0.682	0.68	0.682	0.741	0.74	0.746	28.271
F1P4X7	7-dehydrocholesterol reductase	dhcr7	0.813	0.817	0.815	0.74	0.74	0.741	55.2
F1NBC2	Arylacetamide deacetylase	AADAC	0.727	0.723	0.727	0.733	0.739	0.738	44.608
Q90997	Transferrin receptor protein 1	TFRC	0.368	0.379	0.377	0.721	0.723	0.72	85.658
A0A1D5NWB3	Transmembrane protein 59	TMEM59	0.761	0.76	0.765	0.715	0.7	0.71	30.969
R4GHN7	Zinc finger FYVE domain-containing protein 26	ZFYVE26	0.789	0.78	0.786	0.708	0.71	0.709	290.19
R4GHU2	Protein S100-A10	S100A10	0.728	0.729	0.728	0.706	0.707	0.706	11.29
Q6B842	"Carnitine O-palmitoyltransferase 1, liver isoform"	CPT1A	0.831	0.831	0.83	0.702	0.701	0.702	87.884
F1NC81	P2X purinoceptor 4	P2RX4	0.823	0.82	0.823	0.701	0.7	0.701	43.299
A0A1D5NWQ8	Histone H2A.V	h2afv	0.815	0.817	0.812	0.68	0.688	0.685	13.377
Q5ZMF9	Derlin-1	DERL1	0.762	0.761	0.762	0.625	0.63	0.629	28.909
E1C8N1	Cartilage oligomeric matrix protein	Comp	0.571	0.565	0.569	0.601	0.6	0.608	83.381
Q8AXP2	Coiled-coil domain-containing protein 80	CCDC80	0.77	0.775	0.774	0.589	0.591	0.598	109.32
R4GFR4	Metalloproteinase inhibitor 3	TIMP3	0.561	0.565	0.563	0.589	0.614	0.587	24.504
P19336	Protein CYR61	CYR61	0.581	0.589	0.588	0.407	0.399	0.396	40.651
P28568	"Solute carrier family 2, facilitated glucose transporter member 3"	SLC2A3	0.77	0.771	0.772	0.339	0.338	0.339	54.174
F1NUQ4	Angiopoietin-related protein 4	ANGPTL4	0.766	0.76	0.761	0.317	0.315	0.317	53.647
Note：DAPs: differentially accumulated proteins; R, REV-infected CEF cells; M, MDV-infected CEF cells; RM, REV and MDV coinfected CEF cells; RM/R,RM versus R; RM/M,RM versus M.
